# Supplementary material for: The estrogen hypothesis of Schizophrenia implicates glucose metabolism: Association study in three independent samples
Source: BMC Med Genet. 2008 May 6;9:39. doi: 10.1186/1471-2350-9-39 (PMC2391158; doi:10.1186/1471-2350-9-39)
Supplement: Additional file 1 — Allele frequency and association results. The table provides MAF, odds ratio CI95 and p-values adjusted for gender and nationality respectively for all tested SNPs. [file 1471-2350-9-39-S1.xls]

## Sheet: additional file 1 
						Allelic association adjusted for
			Minor allele freqyency			Nationality	Gender
Gene	Marker	Variants	Cases	Controls	OR CI(95%)	P_BD	P_BD
ENO1	rs11811795	C/T	0.15	0.15	0.99 (0.82-1.18)	0.20	0.50
ENO1	rs12142493	T/C	0.02	0.01	1.37 (0.82-2.28)	0.06	0.10
ENO1	rs1325920	A/G	0.15	0.15	0.99 (0.83-1.19)	0.25	0.42
ENO1	rs2071414	T/G	0.28	0.26	1.12 (0.97-1.29)	0.54	0.31
ENO1	rs2765507	C/T	0.46	0.44	1.08 (0.95-1.22)	0.23	0.82
ENO2	rs1057077	T/A	0.27	0.27	1.02 (0.88-1.18)	0.49	0.34
ENO2	rs2238116	A/G	0.28	0.27	1.04 (0.90-1.20)	0.40	0.15
ENO2	rs3213434	C/T	0.28	0.3	0.92 (0.80-1.06)	0.48	0.24
ENO2	rs710415	A/G	0.27	0.27	0.99 (0.86-1.15)	0.62	0.32
FBP1	rs10993269	G/T	0.49	0.51	1.07 (0.94-1.22)	0.84	0.68
FBP1	rs12006206	A/C	0.16	0.14	1.13 (0.94-1.36)	0.96	0.44
FBP1	rs1754435	G/A	0.36	0.35	1.09 (0.95-1.24)	0.88	0.36
FBP1	rs1754439	C/T	0.37	0.35	1.09 (0.96-1.25)	0.93	0.39
FBP1	rs2274689	A/C	0.01	0.01	0.98 (0.51-1.87)	0.06	0.02
FBP1	rs2987897	T/C	0.37	0.35	1.11 (0.97-1.27)	0.90	0.31
FBP1	rs2993906	C/A	0.36	0.35	1.07 (0.94-1.23)	0.92	0.40
FBP1	rs2993961	G/A	0.37	0.35	1.08 (0.95-1.24)	0.91	0.33
FBP1	rs4129219	T/C	0.16	0.14	1.20 (1.01-1.43)	0.92	0.45
FBP1	rs4526415	T/C	0.14	0.14	1.01 (0.84-1.21)	0.52	0.27
FBP1	rs4743961	G/C	0.38	0.36	1.06 (0.93-1.21)	0.95	0.44
FBP1	rs4744362	C/T	0.37	0.36	1.07 (0.94-1.22)	0.98	0.37
FBP1	rs7867069	G/A	0.06	0.05	1.17 (0.89-1.53)	0.70	0.23
FBP1	rs8192689	G/A	0.37	0.35	1.08 (0.94-1.23)	0.97	0.36
FBP1	rs9695	G/A	0.47	0.49	0.91 (0.80-1.03)	0.63	0.13
GAPDH	rs1060620	A/G	0.23	0.22	1.00 (0.86-1.17)	0.79	0.80
GAPDH	rs12425927	A/G	0.11	0.11	1.04 (0.84-1.27)	0.93	0.50
GAPDH	rs3741918	T/A	0.21	0.22	0.92 (0.79-1.08)	0.45	0.36
GSK3B	rs10934502	T/C	0.19	0.19	1.02 (0.87-1.20)	0.96	0.96
GSK3B	rs10934503	T/C	0.19	0.19	1.02 (0.87-1.20)	0.98	0.97
GSK3B	rs10934505	A/T	0.19	0.19	1.03 (0.87-1.21)	0.96	0.98
GSK3B	rs10934506	T/C	0.19	0.19	1.03 (0.87-1.21)	0.96	0.99
GSK3B	rs11925868	C/A	0.14	0.15	0.94 (0.78-1.13)	0.76	0.45
GSK3B	rs12053912	A/T	0.18	0.17	0.99 (0.84-1.18)	0.85	0.77
GSK3B	rs12629015	A/G	0.18	0.19	0.93 (0.78-1.10)	0.54	0.34
GSK3B	rs12634889	A/G	0.19	0.19	1.03 (0.87-1.21)	0.96	0.98
GSK3B	rs13080945	A/G	0.01	0.02	0.75 (0.44-1.27)	0.26	0.64
GSK3B	rs1381841	A/G	0.11	0.12	0.89 (0.73-1.09)	0.68	0.98
GSK3B	rs1574154	T/C	0.19	0.19	1.02 (0.87-1.20)	0.95	1.00
GSK3B	rs16830720	A/G	0.06	0.06	1.00 (0.76-1.32)	0.81	0.80
GSK3B	rs17204365	T/C	0.03	0.03	1.09 (0.74-1.62)	0.37	0.07
GSK3B	rs17471	A/T	0.1	0.09	1.04 (0.84-1.30)	0.62	0.39
GSK3B	rs1870931	C/G	0.19	0.19	1.03 (0.87-1.21)	0.96	0.99
GSK3B	rs2199503	C/T	0.31	0.29	1.08 (0.94-1.24)	0.22	0.20
GSK3B	rs2873950	A/C	0.19	0.18	1.04 (0.88-1.22)	0.94	0.99
GSK3B	rs334538	G/A	0.17	0.18	0.93 (0.79-1.11)	0.46	0.10
GSK3B	rs334543	A/C	0.32	0.3	1.07 (0.93-1.23)	0.12	0.37
GSK3B	rs334547	G/A	0.1	0.1	0.94 (0.76-1.17)	0.16	0.01
GSK3B	rs334550	C/A	0.35	0.35	0.96 (0.84-1.10)	0.10	0.62
GSK3B	rs334555	C/G	0.16	0.15	1.06 (0.88-1.26)	0.50	0.11
GSK3B	rs4340737	C/T	0.19	0.19	1.02 (0.86-1.20)	0.97	0.95
GSK3B	rs4624596	T/C	0.19	0.19	1.02 (0.87-1.21)	0.99	0.84
GSK3B	rs4688046	T/C	0.19	0.19	1.03 (0.87-1.21)	0.97	0.98
GSK3B	rs4688054	T/C	0.19	0.18	1.04 (0.88-1.22)	0.98	0.97
GSK3B	rs4688059	G/A	0.19	0.18	1.03 (0.88-1.21)	0.99	0.89
GSK3B	rs6438552	A/G	0.37	0.39	0.92 (0.80-1.05)	0.98	0.43
GSK3B	rs6797689	C/T	0.06	0.07	0.89 (0.68-1.15)	0.13	0.16
GSK3B	rs6808874	A/T	0.19	0.19	1.01 (0.86-1.19)	0.97	0.99
GSK3B	rs749768	C/T	0.3	0.3	1.04 (0.90-1.20)	0.62	0.61
GSK3B	rs7639388	T/A	0.19	0.19	1.03 (0.87-1.21)	0.98	0.93
GSK3B	rs9861883	A/G	0.19	0.19	1.00 (0.85-1.18)	0.89	0.52
GSK3B	rs9872302	A/T	0.16	0.16	1.04 (0.87-1.24)	0.47	0.57
HK1	rs10762288	C/G	0.22	0.23	0.95 (0.81-1.11)	0.22	0.89
HK1	rs10823356	C/T	0.35	0.38	0.89 (0.77-1.02)	0.61	0.44
HK1	rs10823357	T/A	0.37	0.38	0.95 (0.83-1.08)	0.18	0.79
HK1	rs10998715	G/A	0.02	0.02	0.98 (0.59-1.62)	0.21	0.44
HK1	rs10998719	G/A	0.12	0.12	0.92 (0.76-1.12)	0.06	0.69
HK1	rs10998724	T/G	0.06	0.07	0.94 (0.72-1.22)	0.44	0.60
HK1	rs10998726	G/T	0.06	0.07	0.93 (0.72-1.21)	0.42	0.56
HK1	rs1133189	C/G	0.41	0.41	0.97 (0.85-1.10)	0.40	0.10
HK1	rs11596868	A/G	0.03	0.03	1.03 (0.72-1.48)	0.29	0.55
HK1	rs11598389	C/T	0.05	0.06	0.88 (0.67-1.16)	0.27	0.80
HK1	rs11599150	C/T	0.04	0.04	1.00 (0.72-1.39)	0.43	0.16
HK1	rs12220752	G/T	0.08	0.08	0.94 (0.74-1.20)	0.30	0.42
HK1	rs12355201	A/G	0.39	0.38	1.05 (0.92-1.20)	0.93	0.49
HK1	rs12416320	G/A	0.05	0.06	0.84 (0.64-1.11)	0.06	0.76
HK1	rs12771121	C/T	0.2	0.21	0.92 (0.78-1.08)	0.96	0.40
HK1	rs16926246	C/T	0.12	0.13	0.92 (0.76-1.12)	0.92	0.59
HK1	rs16926292	T/C	0.11	0.11	0.91 (0.74-1.11)	0.37	0.11
HK1	rs2015803	C/T	0.24	0.22	1.10 (0.95-1.28)	0.80	0.91
HK1	rs2084274	A/G	0.48	0.5	0.91 (0.80-1.03)	0.15	0.92
HK1	rs4589168	A/C	0.01	0.01	0.82 (0.46-1.47)	0.11	0.09
HK1	rs4745982	T/G	0.09	0.08	1.10 (0.88-1.37)	0.11	0.95
HK1	rs4746846	G/A	0.21	0.22	0.93 (0.80-1.09)	0.22	0.27
HK1	rs4746849	T/G	0.18	0.2	0.89 (0.75-1.05)	0.51	0.25
HK1	rs7079157	T/C	0.25	0.27	0.94 (0.81-1.09)	0.60	0.06
HK1	rs7081302	A/G	0.03	0.03	0.90 (0.63-1.28)	0.09	0.38
HK1	rs748235	A/G	0.22	0.22	1.02 (0.88-1.20)	0.34	0.11
HK1	rs749105	A/G	0.31	0.31	1.00 (0.87-1.15)	0.12	0.65
HK1	rs749106	T/G	0.11	0.11	0.93 (0.76-1.15)	0.18	0.07
HK1	rs7898060	G/A	0.15	0.15	1.01 (0.84-1.21)	0.76	0.89
HK1	rs7902486	A/C	0.05	0.06	0.84 (0.64-1.11)	0.30	0.45
HK1	rs7909192	G/A	0.36	0.36	1.00 (0.88-1.15)	0.91	0.52
HK1	rs7921170	C/T	0.05	0.05	0.95 (0.71-1.28)	0.32	0.84
MAPK14	rs12199654	A/G	0.05	0.04	1.18 (0.87-1.60)	0.04	0.63
MAPK14	rs12211012	C/T	0.05	0.04	1.21 (0.89-1.64)	0.05	0.74
MAPK14	rs13196204	T/G	0.17	0.18	0.93 (0.78-1.10)	0.45	0.50
MAPK14	rs16883819	T/T	0.12	0.11	1.12 (0.92-1.37)	0.63	0.78
MAPK14	rs16884650	A/G	0.04	0.04	0.95 (0.69-1.31)	0.81	0.28
MAPK14	rs2145361	C/A	0.1	0.1	1.03 (0.83-1.27)	0.49	0.07
MAPK14	rs2145362	G/C	0.11	0.1	1.02 (0.83-1.26)	0.55	0.10
MAPK14	rs2237093	C/T	0.11	0.1	1.03 (0.83-1.27)	0.52	0.10
MAPK14	rs2237094	T/C	0.08	0.07	1.08 (0.85-1.37)	0.42	0.22
MAPK14	rs2815805	T/C	0.01	0.02	0.59 (0.34-1.04)	0.45	0.86
MAPK14	rs3730327	A/G	0.12	0.11	1.11 (0.91-1.35)	0.70	0.75
MAPK14	rs3804454	T/G	0.22	0.22	1.00 (0.86-1.17)	0.87	0.97
MAPK14	rs664367	G/A	0.49	0.5	0.95 (0.84-1.08)	0.34	0.07
MAPK14	rs6908372	A/T	0.01	0.02	0.54 (0.31-0.96)	0.25	0.93
MAPK14	rs6930333	G/A	0.12	0.11	1.08 (0.88-1.32)	0.65	0.81
MAPK14	rs6934216	G/A	0.12	0.11	1.09 (0.89-1.33)	0.63	0.84
MAPK14	rs707994	G/A	0.15	0.16	0.95 (0.80-1.14)	0.50	0.15
MAPK14	rs7745082	A/C	0.13	0.12	1.07 (0.88-1.30)	0.87	0.77
MAPK14	rs7761118	G/A	0.12	0.11	1.08 (0.88-1.31)	0.80	0.86
MAPK14	rs851004	T/G	0.15	0.16	0.98 (0.82-1.17)	0.33	0.15
MAPK14	rs851006	C/T	0.25	0.27	0.94 (0.81-1.09)	0.64	0.15
MAPK14	rs851007	A/G	0.49	0.5	0.94 (0.82-1.07)	0.24	0.03
MAPK14	rs851009	G/T	0.15	0.16	0.95 (0.80-1.14)	0.45	0.14
MAPK14	rs851010	G/A	0.49	0.5	0.96 (0.84-1.09)	0.26	0.06
MAPK14	rs851011	A/G	0.15	0.16	0.96 (0.80-1.15)	0.45	0.13
MAPK14	rs851017	C/T	0.01	0.01	0.66 (0.33-1.30)	0.86	0.23
MAPK14	rs851019	G/A	0.49	0.5	0.95 (0.84-1.08)	0.35	0.05
MAPK14	rs851020	C/G	0.49	0.5	0.96 (0.84-1.09)	0.35	0.05
MAPK14	rs851021	A/G	0.15	0.16	0.95 (0.80-1.14)	0.34	0.17
MAPK14	rs851022	C/A	0.15	0.16	0.95 (0.79-1.13)	0.71	0.19
MAPK14	rs851023	A/G	0.15	0.16	0.96 (0.80-1.15)	0.44	0.15
MAPK14	rs851024	G/C	0.49	0.5	0.95 (0.84-1.08)	0.28	0.07
MAPK14	rs9348986	G/C	0.11	0.1	1.02 (0.83-1.26)	0.52	0.10
MAPK14	rs9357207	T/C	0.1	0.1	1.01 (0.81-1.24)	0.47	0.09
MAPK14	rs9368898	C/G	0.11	0.1	1.03 (0.83-1.27)	0.42	0.12
MAPK14	rs9368899	A/G	0.11	0.1	1.03 (0.83-1.28)	0.69	0.06
MAPK14	rs9380546	G/A	0.1	0.1	1.01 (0.82-1.25)	0.48	0.11
MAPK14	rs9394328	G/T	0.1	0.1	0.97 (0.78-1.21)	0.24	0.17
MAPK14	rs9462156	G/A	0.01	0.02	0.56 (0.32-1.00)	0.36	0.91
MAPK14	rs9470207	T/C	0.01	0.02	0.52 (0.30-0.92)	0.25	0.97
PCK1	rs1023049	C/T	0.45	0.47	0.93 (0.82-1.06)	0.04	0.67
PCK1	rs1040566	A/C	0.1	0.08	1.27 (1.02-1.59)	0.82	0.23
PCK1	rs1042531	T/G	0.34	0.33	1.08 (0.94-1.23)	0.04	0.03
PCK1	rs2070756	C/T	0.24	0.25	0.95 (0.82-1.11)	0.14	0.17
PCK1	rs2179706	C/T	0.49	0.5	1.04 (0.91-1.18)	0.07	0.63
PCK1	rs6070157	C/T	0.22	0.24	0.87 (0.74-1.01)	0.25	0.56
PCK1	rs707555	C/G	0.13	0.13	0.95 (0.78-1.15)	0.24	0.12
PCK1	rs8123020	C/T	0.11	0.12	0.98 (0.80-1.20)	0.57	0.75
PCK2	rs2071586	G/C	0.23	0.23	0.98 (0.84-1.14)	0.10	0.32
PCK2	rs2759407	T/C	0.07	0.07	1.16 (0.90-1.48)	0.88	0.99
PCK2	rs2759409	A/C	0.23	0.22	1.01 (0.87-1.18)	0.94	0.14
PCK2	rs9783666	G/T	0.06	0.05	1.12 (0.85-1.48)	0.81	0.33
PGAM1	rs1038497	G/T	0.22	0.23	1.01 (0.86-1.17)	0.74	0.04
PGAM1	rs11111864	G/A	0.13	0.12	1.09 (0.90-1.33)	0.64	0.85
PGAM1	rs11610906	C/G	0.45	0.44	1.03 (0.90-1.17)	0.97	0.77
PGAM1	rs12312593	A/G	0.34	0.32	1.06 (0.93-1.22)	0.99	0.64
PGAM1	rs17805003	A/T	0.35	0.34	1.03 (0.90-1.18)	0.94	0.87
PGAM1	rs2293626	C/T	0.13	0.12	1.09 (0.89-1.32)	0.67	0.87
PGAM1	rs2629798	T/C	0.34	0.35	0.95 (0.83-1.09)	0.31	0.14
PGAM1	rs2629804	T/C	0.19	0.21	0.88 (0.75-1.04)	0.21	0.06
PGAM1	rs2700513	A/T	0.12	0.12	1.02 (0.83-1.24)	0.67	0.61
PGAM1	rs2700517	T/C	0.12	0.12	0.98 (0.80-1.20)	0.63	0.77
PGAM1	rs4964435	G/T	0.16	0.14	1.13 (0.95-1.35)	0.86	0.12
